# Supplementary material for: A Steiner tree-based method for biomarker discovery and classification in breast cancer metastasis
Source: BMC Genomics. 2012 Oct 26;13(Suppl 6):S8. doi: 10.1186/1471-2164-13-S6-S8 (PMC3481447; doi:10.1186/1471-2164-13-S6-S8)
Supplement: Additional file 1 — This excel file contains the entrez ids of the Steiner tree-based markers (STMs) selected by this approach for van de Vijver and Wang datasets using Chuang and PINA PPI networks. Besides this, differentially expressed (DE) genes for the two datasets are also given. [file 1471-2164-13-S6-S8-S1.xls]

## Sheet: Sheet1
Steiner tree-based markers(STMs)				DE genes
van de Vijver dataset		Wang dataset		van de Vijver dataset		Wang dataset
Chuang PPI	PINA PPI	Chuang PPI	PINA PPI	9		86
				16		101
16	2	25	12	51		528
30	16	60	25	101		662
31	39	70	60	123		664
32	58	81	70	133		678
38	59	86	71	151		699
51	60	87	81	156		701
59	70	88	86	224		784
60	81	100	87	230		890
70	90	111	88	332		891
81	102	142	116	396		972
87	112	162	162	440		983
88	134	163	183	483		996
112	154	207	207	596		1017
124	155	274	238	664		1033
134	156	309	273	699		1062
142	162	320	274	701		1147
151	163	324	293	705		1152
154	185	328	308	833		1164
156	197	329	309	890		1240
163	207	351	325	983		1282
187	267	355	326	994		1301
197	283	367	331	1032		1347
207	286	369	333	1033		1359
218	324	373	350	1058		1434
224	326	375	351	1284		1479
226	331	379	355	1351		1739
283	332	400	356	1515		1763
293	333	439	367	1537		1777
324	350	468	373	1634		1783
325	351	476	375	1717		1829
328	367	481	379	1746		1894
332	373	506	382	1788		1917
333	375	509	394	1841		1994
338	382	513	396	1869		2058
351	388	522	405	1915		2161
379	396	523	409	1978		2189
396	399	527	472	1981		2206
403	400	550	546	1994		2673
408	408	554	580	2011		2786
409	409	570	581	2066		2850
435	440	581	596	2146		3015
440	471	596	598	2237		3091
472	488	598	613	2245		3108
506	509	613	648	2305		3113
509	529	658	650	2322		3123
523	554	662	658	2584		3125
554	581	664	659	2597		3149
581	596	665	662	2778		3161
595	602	672	664	2781		3251
596	633	675	672	2805		3338
602	641	682	675	2814		3460
653	659	699	682	2821		3688
655	675	701	695	2885		3832
664	682	732	699	3009		3838
672	699	774	701	3014		3845
675	701	775	774	3015		3910
682	705	780	775	3033		3939
694	718	790	780	3052		3973
699	824	801	784	3068		4001
701	826	815	790	3149		4013
705	833	821	801	3182		4017
708	837	834	815	3265		4046
718	840	835	821	3297		4084
738	857	836	823	3326		4085
857	859	841	824	3488		4091
859	860	858	835	3613		4288
865	865	859	836	3654		4312
868	867	867	837	3710		4320
890	890	868	840	3833		4534
894	919	890	841	3835		4580
902	958	891	862	3838		4591
914	983	902	867	3925		4605
919	988	904	890	3993		4711
920	991	920	891	4001		4751
940	994	948	898	4041		4792
952	996	961	912	4061		4802
960	998	972	914	4085		4848
966	1017	983	920	4141		4860
983	1020	988	948	4148		4864
989	1021	990	960	4175		4893
991	1025	991	961	4176		4905
994	1026	993	972	4199		4917
996	1029	994	975	4602		4969
998	1051	995	977	4605		5111
999	1053	996	983	4726		5202
1019	1058	998	988	4728		5209
1021	1072	999	996	4751		5223
1027	1107	1017	998	4860		5230
1032	1201	1022	999	4957		5277
1040	1211	1028	1017	4968		5352
1051	1213	1030	1019	5034		5423
1053	1263	1033	1020	5046		5501
1058	1277	1054	1022	5108		5550
1107	1278	1080	1025	5111		5601
1114	1282	1081	1026	5119		5634
1121	1284	1104	1029	5127		5638
1230	1285	1107	1033	5211		5693
1232	1287	1132	1062	5214		5753
1234	1288	1147	1072	5223		5877
1238	1315	1152	1081	5230		5888
1263	1326	1160	1107	5241		5898
1267	1387	1164	1111	5355		6136
1277	1398	1271	1147	5413		6146
1278	1400	1277	1158	5424		6198
1280	1432	1278	1201	5499		6241
1284	1439	1282	1213	5688		6464
1327	1457	1294	1215	5690		6617
1358	1499	1315	1230	5693		6621
1361	1601	1358	1234	5705		6742
1384	1630	1361	1277	5707		6776
1386	1634	1386	1278	5708		6780
1387	1642	1387	1280	5713		6790
1398	1717	1388	1282	5714		6791
1400	1739	1398	1284	5717		6809
1401	1742	1400	1315	5733		6810
1406	1746	1434	1326	5871		6905
1407	1756	1439	1387	5875		6921
1432	1762	1457	1398	5885		6940
1439	1788	1459	1399	5888		6996
1445	1789	1462	1434	5984		7109
1452	1813	1468	1452	6035		7163
1453	1822	1477	1454	6135		7167
1454	1841	1478	1457	6154		7262
1460	1856	1479	1459	6182		7272
1477	1857	1499	1462	6191		7286
1490	1869	1508	1478	6194		7336
1543	1906	1630	1479	6202		7419
1615	1915	1634	1485	6230		7433
1630	1937	1639	1499	6241		7514
1633	1950	1641	1508	6472		7547
1634	1956	1649	1514	6491		7556
1638	1978	1719	1605	6510		7936
1639	1981	1727	1634	6513		7940
1656	1982	1736	1639	6520		8243
1660	1991	1739	1642	6541		8445
1739	1994	1773	1649	6603		8458
1742	2011	1777	1655	6627		8548
1745	2017	1785	1660	6631		8560
1758	2026	1802	1739	6692		8621
1773	2033	1812	1762	6713		8675
1786	2035	1814	1777	6790		8851
1788	2039	1823	1780	6888		8867
1813	2066	1827	1785	7083		8974
1839	2079	1856	1789	7112		8996
1856	2100	1874	1796	7167		9055
1869	2113	1875	1823	7177		9123
1874	2138	1915	1856	7178		9133
1906	2146	1917	1894	7262		9134
1910	2147	1937	1917	7296		9232
1915	2175	1938	1936	7298		9282
1937	2176	1950	1937	7335		9289
1938	2189	1956	1956	7423		9401
1950	2213	1977	1968	7534		9459
1956	2237	1981	1975	7704		9519
1977	2260	1993	1994	7832		9541
1978	2261	1994	2017	7846		9643
1981	2274	2026	2033	7922		9650
1984	2288	2033	2035	8078		9679
1994	2289	2035	2038	8270		9690
1996	2305	2038	2039	8318		9700
2017	2312	2039	2048	8345		9735
2026	2316	2057	2058	8404		9764
2033	2321	2058	2059	8438		9768
2058	2322	2060	2060	8480		9787
2064	2335	2065	2064	8544		9788
2066	2353	2066	2065	8565		9816
2070	2492	2068	2068	8614		9818
2071	2547	2070	2091	8833		9833
2091	2597	2071	2099	8878		9837
2099	2631	2091	2100	8914		9871
2100	2638	2099	2161	8985		9926
2130	2661	2100	2177	9040		9928
2138	2669	2130	2192	9045		9994
2139	2778	2138	2194	9055		10051
2140	2781	2139	2206	9077		10057
2146	2792	2140	2260	9088		10082
2147	2801	2146	2274	9123		10096
2158	2805	2161	2309	9133		10204
2160	2810	2175	2314	9142		10254
2161	2814	2176	2316	9156		10397
2199	2821	2177	2324	9212		10440
2237	2885	2188	2335	9238		10513
2245	2908	2189	2339	9319		10538
2261	2911	2199	2342	9493		10576
2268	2931	2203	2353	9601		10628
2274	2932	2206	2534	9648		10733
2289	2959	2230	2547	9675		10797
2316	2963	2316	2648	9688		10802
2321	2975	2324	2688	9700		10949
2322	3009	2332	2737	9768		10961
2335	3013	2335	2770	9787		11036
2353	3014	2353	2771	9791		11052
2495	3020	2355	2775	9793		11065
2534	3033	2534	2776	9833		11112
2539	3054	2539	2778	9856		11130
2547	3065	2547	2782	9918		11177
2592	3075	2553	2783	9986		11235
2597	3083	2597	2784	10024		11260
2623	3091	2638	2786	10058		11311
2648	3106	2647	2792	10072		22820
2661	3178	2673	2801	10112		23138
2767	3182	2690	2810	10139		23142
2768	3187	2768	2811	10189		23167
2771	3190	2770	2825	10212		23174
2773	3219	2771	2874	10245		23219
2775	3224	2773	2885	10313		23271
2776	3265	2775	2908	10328		23332
2778	3276	2776	2923	10376		23376
2781	3297	2778	2932	10397		23380
2782	3303	2782	2957	10451		23492
2783	3308	2783	2958	10452		23513
2784	3312	2784	2959	10460		23518
2787	3315	2786	2962	10476		25788
2801	3320	2787	3013	10531		25926
2805	3326	2791	3014	10535		25936
2811	3337	2801	3015	10549		26235
2814	3383	2804	3020	10615		26271
2825	3455	2810	3055	10682		26585
2838	3481	2874	3059	10769		26586
2861	3486	2885	3064	10801		27042
2885	3488	2887	3065	10963		27072
2908	3611	2908	3066	11004		27101
2917	3619	2956	3069	11065		27130
2950	3643	2957	3091	11091		27252
2952	3654	2958	3093	11130		27286
2958	3688	2959	3106	11190		29095
2959	3692	2962	3108	11201		29097
3017	3708	2963	3109	11274		29127
3020	3739	2965	3113	11322		29893
3026	3753	2966	3117	11332		29899
3065	3757	2967	3122	22827		29966
3066	3799	2968	3123	22885		30001
3075	3836	2998	3161	22948		51001
3083	3837	3017	3178	22974		51016
3122	3838	3026	3183	22994		51018
3146	3842	3054	3187	23272		51022
3148	3856	3055	3188	23303		51077
3164	3925	3065	3191	23381		51094
3172	3927	3066	3192	23397		51110
3175	3992	3091	3195	23480		51115
3178	3996	3108	3251	23532		51133
3182	4001	3115	3265	23541		51184
3183	4085	3122	3308	23580		51203
3184	4086	3123	3309	23594		51204
3185	4087	3131	3312	23649		51377
3187	4088	3159	3313	24137		51430
3188	4089	3164	3315	25839		51514
3190	4093	3170	3320	25886		51659
3192	4113	3172	3326	26003		54205
3219	4116	3175	3329	26018		54210
3224	4139	3178	3376	26060		54478
3265	4140	3181	3399	26090		54517
3276	4141	3182	3430	26172		54732
3297	4147	3183	3458	26227		54876
3301	4163	3184	3459	26289		54908
3303	4170	3185	3460	26330		54963
3309	4175	3187	3480	27338		55110
3312	4176	3188	3486	29089		55131
3315	4193	3190	3551	29105		55156
3320	4194	3192	3572	29115		55165
3326	4210	3251	3611	29127		55166
3383	4214	3265	3619	29893		55197
3426	4215	3267	3621	29901		55234
3479	4216	3301	3622	29997		55337
3480	4218	3303	3646	30061		55353
3481	4233	3308	3655	51016		55505
3486	4267	3309	3667	51022		55565
3488	4292	3312	3673	51081		55585
3547	4296	3320	3675	51155		55596
3558	4311	3329	3678	51203		55699
3613	4313	3339	3688	51204		55705
3615	4318	3371	3691	51232		55743
3619	4436	3376	3692	51388		55750
3643	4437	3416	3716	51514		55832
3654	4488	3458	3717	51582		55872
3655	4591	3459	3718	51659		55884
3672	4602	3479	3726	54478		56943
3675	4605	3480	3727	54492		56950
3684	4609	3481	3728	54543		56992
3688	4637	3484	3732	54585		57003
3692	4638	3485	3799	54766		57104
3700	4690	3486	3827	54829		57109
3702	4692	3488	3832	54892		57122
3703	4738	3572	3836	54963		57214
3708	4751	3611	3837	54994		57403
3735	4791	3619	3838	55095		58190
3768	4792	3643	3845	55143		58478
3827	4793	3644	3848	55165		58500
3835	4830	3655	3932	55210		60682
3836	4860	3667	3937	55257		64089
3837	4869	3673	3939	55353		64146
3838	4924	3675	3973	55355		64216
3842	4926	3678	3996	55388		64430
3855	4946	3680	4001	55629		64746
3856	4947	3685	4043	55635		64750
3866	4953	3688	4046	55666		79017
3875	4956	3690	4067	55722		79577
3925	4968	3716	4084	55723		79657
3927	4985	3717	4085	55765		79665
3983	5034	3718	4086	55771		79682
4001	5037	3725	4087	55789		79733
4036	5052	3726	4088	55839		79752
4041	5054	3727	4089	55909		79801
4061	5062	3728	4091	55920		79837
4085	5071	3732	4093	55969		79989
4087	5079	3768	4099	56129		80219
4088	5082	3807	4105	56901		80232
4089	5108	3832	4131	56965		81570
4093	5111	3836	4137	57019		84342
4116	5127	3837	4140	57405		84669
4141	5132	3838	4147	57758		84733
4146	5148	3842	4155	59277		84790
4147	5211	3845	4157	63893		112399
4155	5214	3880	4160	65057		131408
4175	5223	3910	4163	79019		253725
4176	5230	3921	4188	79789		253943
4214	5241	3932	4193	79819		259266
4216	5290	3939	4210	80119
4218	5294	3959	4214	80179
4267	5295	3973	4215	81614
4282	5300	4001	4218	81620
4312	5338	4005	4233	81624
4318	5339	4067	4282	85453
4361	5340	4084	4288	89846
4485	5347	4085	4291	90417
4524	5355	4086	4311	92140
4582	5359	4087	4312	117246
4591	5371	4088	4316	154467
4597	5378	4089	4318	203259
4602	5395	4091	4320	284403
4605	5424	4093	4321	340481
4609	5426	4110	4322
4610	5429	4134	4478
4613	5432	4140	4486
4627	5436	4149	4543
4628	5439	4155	4544
4629	5451	4172	4591
4638	5452	4179	4605
4683	5468	4188	4609
4686	5481	4189	4619
4691	5499	4193	4666
4706	5511	4194	4686
4715	5515	4216	4690
4719	5531	4254	4691
4720	5564	4288	4734
4722	5566	4300	4751
4726	5573	4312	4756
4728	5578	4316	4763
4735	5579	4317	4771
4736	5580	4318	4782
4751	5581	4331	4790
4752	5584	4437	4791
4771	5587	4522	4792
4779	5589	4524	4794
4784	5591	4528	4800
4792	5594	4591	4801
4809	5595	4605	4802
4830	5599	4609	4804
4833	5601	4627	4830
4860	5602	4651	4848
4880	5621	4676	4849
4904	5631	4686	4860
4926	5660	4690	4867
4928	5663	4691	4869
4929	5684	4694	4893
4956	5688	4734	4905
4985	5690	4750	5020
5004	5691	4751	5034
5013	5692	4752	5037
5034	5693	4778	5058
5037	5702	4782	5062
5046	5705	4783	5063
5052	5707	4784	5066
5054	5708	4792	5110
5071	5710	4800	5111
5079	5713	4802	5127
5080	5714	4811	5129
5082	5717	4830	5159
5108	5719	4831	5202
5111	5727	4848	5211
5127	5730	4849	5216
5174	5731	4856	5223
5187	5739	4860	5230
5194	5743	4893	5241
5195	5756	4904	5265
5204	5763	4905	5290
5211	5764	4926	5294
5214	5782	4928	5295
5217	5861	4929	5298
5230	5862	4953	5300
5238	5868	4998	5306
5241	5870	5008	5329
5245	5871	5034	5337
5290	5885	5058	5347
5294	5887	5062	5359
5295	5888	5069	5362
5297	5898	5080	5371
5300	5909	5092	5378
5303	5928	5111	5395
5320	5931	5162	5423
5338	5970	5175	5430
5339	5971	5201	5431
5347	5976	5202	5436
5355	5984	5203	5442
5359	5987	5204	5443
5371	5997	5211	5451
5413	6000	5217	5468
5414	6001	5223	5479
5424	6047	5230	5499
5430	6050	5243	5501
5431	6118	5279	5515
5432	6135	5300	5516
5435	6154	5318	5518
5438	6160	5337	5519
5439	6161	5347	5520
5440	6181	5348	5530
5451	6182	5359	5550
5479	6189	5362	5564
5481	6191	5371	5565
5499	6194	5394	5566
5511	6202	5423	5578
5515	6205	5424	5579
5578	6233	5430	5580
5579	6241	5431	5581
5580	6256	5432	5590
5581	6257	5433	5594
5588	6303	5434	5595
5591	6310	5435	5599
5594	6342	5436	5601
5595	6390	5437	5621
5601	6416	5438	5635
5604	6418	5439	5663
5621	6421	5440	5682
5631	6462	5441	5683
5683	6472	5469	5687
5684	6477	5499	5688
5688	6498	5501	5689
5690	6502	5504	5691
5692	6510	5507	5692
5693	6513	5509	5693
5694	6517	5511	5694
5701	6520	5518	5701
5702	6597	5536	5702
5704	6612	5566	5704
5705	6622	5578	5705
5706	6624	5579	5708
5707	6625	5581	5710
5708	6627	5588	5718
5713	6631	5591	5719
5714	6636	5594	5747
5717	6638	5595	5753
5725	6645	5599	5757
5757	6648	5601	5770
5764	6670	5604	5771
5810	6692	5609	5777
5829	6696	5610	5781
5830	6714	5631	5782
5859	6772	5639	5783
5861	6790	5682	5789
5862	6857	5687	5829
5871	6872	5693	5837
5884	6880	5700	5861
5885	6881	5701	5862
5888	6886	5702	5863
5894	6888	5706	5864
5903	6908	5707	5868
5909	6915	5708	5877
5913	6950	5709	5879
5925	6993	5710	5885
5928	7013	5715	5887
5965	7015	5725	5888
5970	7018	5747	5894
5976	7039	5753	5898
5984	7040	5757	5901
5997	7046	5764	5902
6000	7057	5783	5903
6010	7068	5822	5906
6035	7083	5829	5910
6050	7112	5861	5911
6095	7124	5883	5921
6118	7128	5887	5925
6135	7132	5888	5929
6136	7133	5894	5970
6143	7167	5898	5971
6154	7178	5901	5976
6187	7184	5903	5989
6191	7186	5909	6001
6194	7187	5921	6002
6195	7189	5925	6015
6202	7216	5933	6045
6204	7220	5934	6091
6217	7222	5970	6117
6230	7225	5976	6122
6241	7251	5989	6128
6279	7253	5991	6146
6280	7265	5997	6147
6283	7273	6015	6152
6288	7276	6117	6158
6303	7290	6118	6159
6342	7296	6124	6160
6347	7297	6125	6168
6348	7324	6130	6175
6352	7329	6134	6184
6356	7332	6135	6194
6358	7334	6136	6198
6359	7335	6139	6203
6387	7341	6142	6208
6402	7353	6143	6217
6421	7402	6146	6224
6426	7415	6147	6231
6427	7422	6154	6232
6430	7428	6156	6233
6446	7430	6161	6234
6462	7448	6176	6241
6464	7454	6191	6256
6470	7456	6194	6285
6477	7508	6198	6303
6497	7514	6204	6304
6513	7515	6207	6310
6520	7520	6210	6357
6597	7529	6229	6396
6599	7531	6232	6404
6601	7532	6233	6418
6602	7533	6234	6453
6604	7534	6235	6457
6606	7555	6240	6464
6622	7704	6241	6472
6624	7832	6256	6477
6625	7846	6271	6498
6626	7874	6277	6500
6627	7917	6285	6520
6631	7919	6288	6566
6632	7922	6294	6595
6633	8038	6301	6596
6634	8078	6305	6597
6635	8125	6320	6598
6636	8161	6426	6605
6637	8175	6427	6612
6642	8189	6429	6616
6667	8208	6446	6617
6672	8243	6449	6619
6714	8260	6453	6621
6729	8266	6456	6622
6772	8294	6464	6625
6790	8312	6470	6633
6810	8318	6477	6640
6829	8404	6478	6667
6837	8405	6497	6672
6839	8412	6498	6696
6850	8451	6500	6710
6867	8454	6520	6714
6868	8458	6598	6742
6872	8467	6599	6760
6879	8480	6601	6772
6886	8503	6617	6774
6887	8517	6621	6776
6888	8518	6622	6780
6898	8544	6626	6790
6908	8546	6632	6809
6927	8565	6633	6810
6929	8601	6667	6812
6993	8607	6678	6836
7013	8614	6696	6845
7018	8655	6711	6850
7038	8663	6717	6857
7040	8669	6729	6860
7046	8678	6745	6872
7057	8717	6749	6874
7068	8767	6753	6877
7083	8793	6772	6878
7089	8829	6773	6881
7112	8833	6776	6885
7124	8841	6780	6886
7156	8848	6790	6890
7157	8853	6810	6897
7158	8859	6829	6904
7159	8878	6839	6905
7167	8881	6850	6908
7175	8904	6855	6917
7181	8945	6868	6919
7184	8975	6888	6921
7186	8991	6892	6940
7203	9020	6904	6950
7223	9039	6907	6996
7224	9040	6908	7006
7225	9045	6917	7030
7251	9046	6919	7046
7253	9051	6921	7048
7265	9055	6927	7052
7280	9088	6950	7067
7283	9094	6996	7068
7295	9101	7006	7076
7296	9126	7008	7080
7298	9131	7013	7082
7299	9133	7018	7088
7300	9156	7026	7132
7306	9181	7040	7133
7311	9183	7045	7161
7314	9184	7046	7163
7329	9189	7067	7164
7334	9212	7076	7167
7335	9238	7088	7175
7337	9246	7094	7186
7375	9260	7123	7189
7388	9261	7132	7203
7414	9267	7153	7222
7422	9319	7155	7249
7425	9337	7157	7251
7433	9343	7163	7253
7448	9391	7164	7260
7450	9463	7167	7272
7454	9478	7186	7273
7515	9493	7187	7277
7520	9500	7188	7295
7534	9587	7189	7296
7704	9601	7203	7297
7832	9611	7251	7305
7846	9616	7253	7307
7852	9641	7277	7321
7916	9688	7278	7322
7917	9694	7280	7323
7919	9709	7295	7324
7965	9721	7296	7325
7975	9781	7305	7328
8013	9787	7314	7329
8038	9793	7321	7332
8078	9802	7323	7334
8106	9815	7324	7336
8189	9817	7329	7341
8208	9833	7332	7408
8243	9861	7334	7410
8260	9905	7336	7414
8290	9908	7341	7419
8318	9912	7356	7421
8349	9918	7372	7428
8353	9921	7408	7431
8359	9939	7411	7433
8404	10018	7414	7448
8405	10024	7416	7454
8416	10036	7417	7456
8438	10048	7421	7461
8458	10051	7428	7486
8467	10097	7433	7514
8480	10112	7448	7517
8518	10116	7486	7520
8535	10133	7490	7529
8546	10134	7503	7532
8550	10139	7508	7533
8565	10189	7511	7534
8573	10211	7514	7535
8614	10212	7529	7556
8615	10236	7531	7572
8626	10241	7534	7704
8648	10262	7704	7718
8655	10272	7718	7852
8663	10273	7846	7916
8668	10274	7851	7936
8669	10280	7916	7965
8678	10284	7919	8021
8697	10287	7936	8036
8751	10289	8013	8038
8760	10313	8021	8065
8785	10328	8061	8106
8805	10362	8065	8243
8841	10376	8087	8260
8850	10397	8089	8290
8859	10399	8178	8295
8864	10403	8208	8302
8878	10425	8243	8409
8880	10451	8290	8440
8881	10452	8349	8445
8886	10459	8359	8450
8891	10460	8370	8451
8894	10466	8394	8452
8936	10468	8409	8453
8945	10474	8440	8454
8976	10477	8445	8458
8985	10498	8450	8459
8988	10499	8452	8460
8991	10514	8453	8467
8994	10519	8458	8470
9001	10524	8471	8480
9025	10534	8544	8502
9045	10539	8546	8517
9055	10540	8559	8531
9070	10541	8560	8543
9088	10549	8570	8554
9131	10592	8573	8560
9133	10615	8611	8600
9156	10616	8615	8601
9159	10617	8621	8607
9212	10621	8644	8621
9232	10628	8648	8625
9255	10664	8650	8655
9260	10687	8655	8673
9277	10728	8665	8674
9319	10735	8669	8675
9343	10783	8672	8697
9391	10869	8675	8723
9402	10919	8683	8729
9416	10921	8697	8737
9444	10923	8723	8751
9493	10928	8725	8764
9513	10946	8772	8767
9518	10952	8775	8772
9521	10959	8805	8773
9525	10963	8812	8775
9551	10971	8818	8805
9584	10972	8819	8812
9587	10980	8841	8813
9590	10989	8850	8818
9601	11007	8851	8819
9612	11011	8861	8826
9638	11030	8867	8829
9672	11035	8874	8841
9688	11065	8880	8848
9694	11075	8882	8850
9709	11091	8886	8851
9785	11100	8888	8861
9787	11130	8898	8867
9793	11156	8915	8874
9802	11161	8939	8888
9815	11171	8945	8915
9861	11186	8976	8943
9883	11190	8996	8974
9892	11200	9001	8975
9918	11201	9021	8976
9939	11252	9025	8996
9972	11316	9055	9001
10015	11321	9070	9020
10024	11331	9091	9031
10036	11345	9093	9051
10040	22820	9094	9055
10072	22822	9124	9066
10073	22827	9126	9070
10087	22839	9133	9091
10097	22918	9146	9093
10111	22943	9167	9097
10112	22948	9180	9099
10116	22974	9183	9101
10134	23011	9184	9124
10140	23043	9185	9125
10142	23047	9189	9128
10153	23049	9201	9133
10157	23054	9232	9140
10189	23062	9266	9146
10211	23076	9276	9183
10212	23118	9282	9188
10236	23137	9306	9232
10241	23239	9319	9261
10250	23244	9341	9276
10262	23268	9368	9282
10267	23295	9372	9319
10268	23303	9400	9337
10273	23397	9402	9341
10284	23411	9419	9342
10287	23433	9444	9343
10291	23521	9459	9368
10362	23534	9491	9372
10376	23549	9493	9400
10397	23589	9495	9401
10399	23594	9500	9412
10403	23612	9513	9414
10412	23647	9519	9448
10419	23649	9541	9454
10422	23677	9551	9459
10425	24137	9586	9475
10435	24140	9589	9507
10451	25842	9611	9519
10455	25862	9612	9541
10460	25934	9615	9577
10476	25970	9618	9610
10484	25978	9643	9611
10492	26003	9649	9612
10514	26015	9669	9616
10522	26019	9729	9631
10523	26058	9759	9641
10524	26060	9787	9643
10535	26086	9796	9649
10540	26190	9802	9666
10549	26227	9804	9688
10615	26994	9815	9694
10621	27018	9818	9729
10628	27183	9871	9733
10658	27185	9883	9734
10664	27338	9898	9737
10672	28964	9918	9759
10681	28996	9933	9787
10694	29089	9939	9796
10717	29105	9972	9802
10728	29108	9978	9833
10730	29110	9994	9861
10736	29115	10040	9869
10762	29127	10051	9898
10766	29763	10060	9928
10801	29781	10073	9939
10802	29883	10093	9947
10803	29888	10096	9958
10890	29893	10111	9972
10914	29979	10120	9978
10919	29993	10121	9987
10923	29997	10143	9994
10939	30000	10153	10015
10946	30827	10155	10040
10951	49856	10181	10048
10952	50855	10197	10051
10963	51035	10204	10092
10980	51204	10236	10096
10989	51205	10254	10097
10992	51247	10262	10109
11007	51280	10273	10133
11016	51371	10291	10140
11030	51377	10297	10142
11052	51422	10302	10146
11073	51455	10363	10155
11091	51514	10376	10163
11100	51517	10397	10188
11102	51582	10399	10204
11103	51608	10403	10213
11140	51631	10425	10228
11143	51720	10438	10235
11161	53616	10445	10238
11180	54059	10466	10254
11190	54205	10474	10272
11198	54386	10480	10273
11201	54442	10483	10284
11244	54606	10484	10287
11335	54726	10488	10289
11338	54764	10490	10302
11340	54766	10492	10328
20924	54778	10513	10363
22796	54892	10528	10382
22827	54984	10531	10397
22839	54994	10538	10399
22913	55093	10540	10421
22916	55143	10542	10422
22934	55165	10575	10456
22948	55183	10576	10466
22974	55210	10588	10468
23118	55290	10592	10477
23132	55355	10607	10483
23157	55388	10611	10492
23223	55611	10628	10513
23236	55629	10640	10524
23246	55646	10657	10538
23303	55660	10672	10542
23309	55666	10681	10575
23397	55722	10694	10576
23411	55723	10717	10607
23413	55729	10728	10617
23433	55743	10755	10618
23468	55791	10762	10628
23481	55905	10783	10642
23510	55920	10813	10645
23518	55969	10883	10657
23521	56257	10898	10728
23543	56658	10923	10733
23560	56893	10928	10763
23588	56901	10949	10813
23594	56902	10982	10856
23626	57048	10992	10868
23633	57097	11007	10921
23636	57559	11016	10923
23649	57562	11030	10928
24137	57787	11036	10949
24148	60312	11051	10951
25788	60491	11052	10961
25796	60492	11091	10980
25804	60528	11098	11007
25842	60676	11103	11035
25879	63893	11155	11036
25934	63922	11161	11051
25942	64151	11164	11052
25970	64219	11177	11060
25979	64326	11180	11064
26003	64343	11186	11065
26019	64400	11190	11091
26060	64710	11224	11098
26121	65057	11244	11112
26225	79003	11260	11130
26227	79008	11284	11140
26354	79016	11311	11156
26574	79084	11313	11170
26986	79577	11321	11177
26994	79589	11338	11187
27044	79666	22818	11193
27106	79711	22820	11200
27156	79735	22838	11215
27316	79760	22883	11235
27339	79871	22893	11244
27340	79873	22916	11252
28964	79876	22918	11260
28970	80124	22919	11284
29104	80128	22924	11311
29115	80155	22948	11316
29127	80227	22974	11321
29882	81620	22981	11331
29883	81624	23095	11336
29888	84060	23132	11345
29894	84447	23162	22820
29968	84464	23212	22866
29970	84528	23219	22914
29979	84669	23223	22918
29997	84676	23286	22919
30000	84708	23309	22938
30001	84817	23339	22948
30816	84988	23360	22974
30845	85021	23433	23011
50650	85363	23476	23039
51008	92140	23513	23043
51016	113878	23518	23066
51074	117246	23543	23071
51155	118429	23580	23085
51176	124801	23633	23136
51204	127544	23636	23256
51280	128710	23641	23265
51295	131034	25788	23271
51340	140739	25843	23279
51366	140890	25855	23281
51367	146059	25942	23286
51388	146956	25978	23360
51409	151871	25979	23376
51455	159195	26150	23380
51503	171568	26232	23385
51514	197131	26271	23429
51520	202559	26505	23450
51562	222484	26507	23468
51608	255488	26511	23476
51631	373156	27101	23492
51691	373509	27104	23513
51692	387082	27252	23518
51699	100287932	27301	23612
51726		27316	23616
53981		27340	23636
54205		28512	23641
54363		28964	24140
54386		29072	24144
54442		29127	25788
54464		29844	25814
54474		29882	25839
54552		29894	25843
54663		29899	25909
54715		29911	25920
55090		29927	25926
55093		29993	25942
55127		30000	25950
55143		30001	26003
55147		30011	26015
55163		50649	26036
55188		51003	26060
55226		51074	26135
55239		51077	26150
55272		51082	26271
55276		51171	26517
55278		51224	26986
55339		51227	26994
55388		51259	27072
55603		51282	27095
55722		51343	27101
55759		51421	27130
55771		51497	27183
55781		51514	27185
55791		51517	27252
55836		51585	27332
56005		51592	29082
56477		51602	29097
56648		51631	29117
56895		51659	29127
56901		51691	29763
56902		51692	29780
56949		51700	29844
57038		51706	29882
57048		51728	29883
57062		51762	29893
57088		53371	29911
57132		53635	29966
57142		53981	30001
57563		54108	30011
57819		54205	51018
58473		54464	51100
58478		54557	51138
59345		54623	51184
60312		54715	51194
60491		54805	51224
60492		54826	51361
60528		54855	51377
60626		54908	51429
63971		54938	51497
64216		54943	51510
64795		54969	51514
65057		54994	51517
65083		55011	51588
65109		55037	51619
65220		55090	51631
79027		55093	51643
79039		55131	51691
79657		55163	51692
79666		55176	51720
79734		55224	51741
79735		55226	51762
79760		55227	53371
79947		55290	53407
79948		55312	53635
80006		55324	54165
80232		55486	54205
81620		55632	54212
81628		55660	54464
81889		55662	54764
81890		55728	54766
81932		55738	54908
83443		55743	54984
83878		55791	55054
83988		55802	55075
84060		55823	55110
84067		55872	55165
84164		55888	55183
84321		56052	55210
84528		56267	55233
84661		56654	55234
84708		56952	55284
84875		56992	55290
84966		57003	55388
84988		57026	55593
85021		57062	55596
85824		57104	55620
89846		57109	55660
90353		57498	55662
90627		57511	55698
91683		57562	55699
93974		57596	55705
94005		57630	55729
113878		58190	55743
115825		58473	55746
117246		58500	55763
122011		59345	55791
151871		60491	55823
166614		60561	55832
197131		60626	55872
203068		63827	56252
219541		63948	56257
222019		64216	56647
257397		64750	56893
283209		64783	56950
283458		79023	56952
284403		79027	56992
339448		79138	57003
348995		79657	57062
		79843	57104
		79873	57109
		79959	57111
		80219	57332
		80299	57473
		80306	57562
		80321	57596
		80817	57599
		80851	57647
		81570	57805
		81628	58190
		83461	58500
		83463	58509
		83548	59345
		83755	60491
		83878	60682
		84076	60684
		84106	63893
		84164	64145
		84296	64216
		84342	64400
		84661	64750
		84707	79003
		84708	79016
		84733	79023
		84966	79084
		85021	79090
		86781	79101
		89882	79102
		90441	79173
		92667	79184
		112479	79577
		113655	79594
		114569	79657
		114908	79682
		115825	79753
		127557	79801
		138065	79871
		140885	79902
		149371	79980
		150465	80143
		164127	80232
		166614	80254
		170082	80279
		197131	80306
		203068	80817
		219541	81565
		266747	81570
		283458	81929
		284403	83461
		286514	83548
		348995	83593
		387923	83737
			83755
			84060
			84078
			84219
			84557
			84662
			84669
			84708
			84733
			84790
			84937
			85363
			89882
			92105
			92755
			113655
			127544
			131118
			138474
			140885
			144455
			147687
			148223
			148581
			170082
			200081
			202559
			219541
			259266
			348995
			373156
			387082
			541468
			729230
			100287932
